# Supplementary material for: Examining Mental Workload Relating to Digital Health Technologies in Health Care: Systematic Review
Source: J Med Internet Res. 2022 Oct 28;24(10):e40946. doi: 10.2196/40946 (PMC9652730; doi:10.2196/40946)
Supplement: Multimedia Appendix 3 [file jmir_v24i10e40946_app3.xlsx]

## Sheet: InterraterRel
Study	LK	BB
Ahmed [33]	0.571	0.571
Ariza [34]	0.636	0.636
Carayon [35]	0.571	0.571
Currie [36]	0.541	0.5833
DunnLopez [57]	0.607	0.607
Grunloh [54]	0.85	0.85
Holden [37]	0.772	0.772
Ithairati [38]	0.5	0.576
Khairat [39]	0.727	0.727
Koch [40]	0.636	0.636
Lyell [41]	0.678	0.678
Mazur [42]	0.571	0.571
Mazur [43]	0.846	0.846
Melnick [44]	0.772	0.772
Moreland [45]	0.545	0.59
Mosaly [46]	0.5	0.59
Mosaly [47]	0.68	0.571
Pollack [48]	0.5	0.538
Richardson [49]	0.73	0.73
Saleem [55]	0.653	0.653
Sampson [50]	0.535	0.535
Schachak [56]	0.8	0.7
Shah [51]	0.636	0.636
Wanderer [52]	0.636	0.7
Yen [53]	0.636	0.636
