# Supplementary material for: Examining Mental Workload Relating to Digital Health Technologies in Health Care: Systematic Review
Source: J Med Internet Res. 2022 Oct 28;24(10):e40946. doi: 10.2196/40946 (PMC9652730; doi:10.2196/40946)
Supplement: Multimedia Appendix 4 [file jmir_v24i10e40946_app4.xls]

## Sheet: deskriptive Auswertung
	Indicator		Study 1	Study 2	Study 3	Study 4	Study 5	Study 6	Study 7	Study 8	Study 9	Study 10	Study 11	Study 12	Study 13	Study 14	Study 15	Study 16	Study 17	Study 18	Study 19	Study 20	Study 21	Study 22	Study 23	Study 24	Study 25	Category %
Category 1/ Methods	subjective methods		0	1	1	1	1	0	1	1	1	1	1	1	0	1	1	0	0	1	1	1	1	0	1	1	1	0.791667
	performance measures		1	0	1	0	0	0	0	0	0	0	0	0	0	0	0	0	0	0	0	0	0	0	0	0	0	0.0833333
	physiological		0	0	0	1	0	0	0	0	0	0	0	1	1	0	0	1	1	0	0	0	0	0	0	0	1	0.25
	eye tracking		0	0	0	1	0	0	0	0	0	0	0	0	1	0	0	1	1	0	0	0	0	0	0	0	0	0.166667
	qualitative/intervieqw							1																1				0.0833333
Category 2/ Setting	Laboratory		1	0	1	1	0	0	0	1	1	1	1	1	1	0	0	1	1	1	1	1	1	0	0	1	0	0.666667
	Field		0	0	0	0	1	1	0	0	0	0	0	0	0	0	1	0	0	0	0	0	0	1	0	0	1	0.25
	paper-based survey		0	0	0	0	0	0	1	0	0	0	0	0	0	0	0	0	0	0	0	0	0	0	0	0	0	0.0416667
	Online		0	1	0	0	0	0	0	0	0	0	0	0	0	1	0	0	0	0	0	0	0	0	1	0	0	0.125
Category 3/ Outcomes	MWL related to DHT		1	0	0	0	0	1	0	1	0	0	0	0	0	0	0	0	0	0	0	0	0	1	0	0	1	0.208333
	MWL compared after redesign		0	0	0	0	0	0	0	0	0	0	0	0	0	0	0	0	0	0	0	0	0	0	1	1	0	0.0833333
	MWL compared after implementation		0	0	0	0	0	0	1	0	0	0	0	0	0	0	0	0	0	0	0	1	1	0	0	0	0	0.125
	MWL related to DCDS		0	0	0	0	0	0	0	0	0	0	1	0	0	0	0	0	0	0	1	0	0	0	0	0	0	0.0833333
	relationship between DHT usability and MWL		0	0	0	0	1	0	0	0	1	0	0	0	1	1	1	0	0	1	0	0	0	0	1	0	0	0.333333
	MWL related to task demands and performance during HCI		0	0	0	0	0	0	0	0	1	0	0	1	0	0	0	1	1	0	0	0	0	0	0	0	0	0.166667
	other		0	0	0	1	0	0	0	0	0	0	0	0	0	0	0	0	0	0	0	0	0	0	0	0	0	0.0416667
	System comparisoon		0	1	1	0	0	0	0	0	0	1	0	0	0	0	0	0	0	0	0	0	0	0	0	0	0	0.125
Category 4/ factors contributing	macro-level/ task		0	0	0	0	0	1	1	0	0	0	1	1	0	0	0	0	1	0	0	0	1	1	0	0	0	0.291667
	macro-level/ overall WL		0	0	0	0	0	1	0	0	0	0	0	0	0	0	0	0	0	0	0	0	0	0	0	0	1	0.0833333
	interface design		0	0	0	0	0	0	0	0	1	0	0	0	0	0	0	0	0	1	0	0	1	0	1	0	0	0.166667
	usability		0	1	0	0	0	0	0	0	1	0	0	0	1	1	1	0	0	0	0	0	1	0	1		0	0.291667
	decision support		0	0	1	0	0	0	0	0	0	0	1	0	0	0	0	0	1	0	1	0	0	1	0	0	0	0.208333
	organization of information/task/data		1	0	0	1	0	0	0	1	0	0	0	0	0	0	0	0	0	0	0	0	0	1	0	0	0	0.166667
	display format (integrated/traditional)		0	0	0	0	0	0	0	0	0	1	0	0	0	0	0	0	0	0	0	0	0	0	0	0	0	0.0416667
	mediating factors (gender, overall working hours,		0	0	0	0	1	0	0	0	0	0	0	0	0	1		0	0	0	0	0	0	0	0	0	0	0.125
	time since implementation		0	0	0	0	0	0	0	0	0	0	0	0	0	0	1	0	0	0	0	0	0	0	0	0	0	0.0416667
	system functionality		0	1	0	0	0	0	0	0	1	0	0	0	0	0	0	0	0	0	0	0	0	0	0	0	0	0.0833333
Category 5/ type of DHT	EHR/EMR		1	1	0	0	1	1	0	1	1	0	0	1	1	1	1	1	0	1	0	0	0	1	0	0	1	0.625
	CDS		0	0	1	0	0	0	0	0	0	0	1	0	0	0	0	0	0	0	1	0	0	0	0	0	0	0.125
	information display/ vital signs		0	0	0	1	0	0	0	0	0	1	0	0	0	0	0	0	0	0	0	0	0	0	0	0	0	0.0833333
	e-prescribing/BCMA		0	0	0	0	0	0	1	0	0	0	0	0	0	0	0	0	0	0	0	0	0	0	1	0	0	0.0833333
	anesthesia system		0	0	0	0	0	0	0	0	0	0	0	0	0	0	0	0	0	0	0	0	1	0	0	1	0	0.0833333
	Computerized Clinical Reminder		0	0	0	0	0	0	0	0	0	0	0	0	0	0	0	0	0	0	0	1	0	0	0	0	0	0.0416667
Combinations
Category Combinations/ subjektive	Combination 1: subj./Laboratory/MWL related to DHT)		0					0		1																		0.0416667
	2: subj/Lab/compared after redesign		0					0																		1		0.0416667
	subj/Lab/after implementation		0					0														1	1					0.0833333
	subj/Lab/CDS		0					0					1								1							0.0833333
	subj/Lab/usability/		0					0			1									1								0.0833333
	subj/Lab/task demands/		0					0			1																	0.0416667
	subj/Lab/system comp		0		1			0				1																0.0833333
	subj/Lab/other		0			1		0						1														0.0833333
																												0
																												0
	Combination 1: subj./FMWL related to DHT)		0					0																			1	0.0416667
	2: subj/F/compared after redesign		0					0																				0
	sub/f/after implementation		0					0																				0
	subj/F/CDS		0					0																				0
	subj/F/usability/		0				1	0									1											0.0833333
	subj/Ftask demands/		0					0																				0
	subj/F/system comp		0					0																				0
	subjF/other		0					0																				0
																												0
	Combination 1: subj./FMWL related to DHT)		0					0																				0
	2: subj/Ocompared after redesign		0					0																	1			0.0416667
	sub/O//after implementation		0					0																				0
	subj/O/CDS		0					0																				0
	subj/O/usability/		0					0								1									1			0.0833333
	subj/O/task demands/		0					0																				0
	subj/O/system comp		0	1				0																				0.0416667
	subj/O/other		0					0																				0
								0																				0
	subj/P/after implementation		0					0																				0
																												0
Cat. Combinations/ Performance Measures	Combination 1: PM/Laboratory/MWL related to DHT)		1					0
	2:PM/Lab/compared after redesign		0					0																				0
	PM/Lab/after implementation		0					0																				0
	PM/Lab/CDS		0					0																				0
	PM/Lab/usability/		0					0																				0
	PM/Lab/task demands/		0					0
	PM/Lab/system comp		0		1			0																				0.0416667
	PM/Lab/other		0					0																				0
			0																									0
	Combination 1: PM/F/MWL related to DHT)		0					0																				0
	2:PM/F/compared after redesign		0					0
	PM/F/after implementation		0					0																				0
	PM/F/CDS		0					0																				0
	PM/F/usability/		0					0																				0
	PM/F/task demands/		0					0																				0
	PM/F/system comp		0					0
	PM/F/other		0					0																				0
			0					0																				0
			0																									0
Categeroy 3/ physiological	Combination 1: PH/Laboratory/MWL related to DHT)							0																				0
	2:PH/Lab/compared after redesign							0
	PH/Lab/after implementation							0																				0
	PH/Lab/CDS							0																				0
	PH/Lab/usability/							0							1													0.0416667
	PH/Lab/task demands/							0										1	1									0.0833333
	PH/Lab/system comp							0
	PH/Lab/other					1								1														0.0833333
																												0
	Combination 1: PH/F/MWL related to DHT)																										1	0.0416667
	2:PH/F/compared after redesign																											0
	PH/F/after implementation
	PH/F/CDS																											0
	PH/F/usability/																											0
	PH/F/task demands/																											0
	PH/F/system comp																											0
																												0
Category 4/qual.	Combination 1: QU/F/MWL related to DHT)							1																1				0.0833333
	QU/F/compared after redesign																											0
	QUF/after implementation																											0
	QU/F/CDS
	QU/F/usability/																											0
	QU/F/task demands/																											0
	QU/F/system comp																											0
																												0
